# Supplementary material for: Conformational Flexibility of the C-Terminal Region Influences Distal Active Site Residues Across the Tautomerase Superfamily
Source: Int J Mol Sci. 2024 Nov 24;25(23):12617. doi: 10.3390/ijms252312617 (PMC11641302; doi:10.3390/ijms252312617)
Supplement: Supplementary file 1 [file ijms-25-12617-s001.zip]

Archive with 1 entries (1 files):
- ijms-3318821-supplementary.pdf
